# Supplementary material for: Poor Outcomes of Girdlestone Resection Arthroplasty in Injection Drug Users: A Retrospective Study
Source: Antibiotics (Basel). 2024 Aug 21;13(8):782. doi: 10.3390/antibiotics13080782 (PMC11352147; doi:10.3390/antibiotics13080782)
Supplement: Supplementary file 1 [file antibiotics-13-00782-s001.zip]

Archive with 1 entries (1 files):
- antibiotics-3159338-supplementary.pdf
